# Supplementary material for: A de novo deletion underlying spinal muscular atrophy: implications for carrier testing and genetic counseling
Source: Hum Mol Genet. 2025 Mar 17;34(10):894–904. doi: 10.1093/hmg/ddaf035 (PMC12056310; doi:10.1093/hmg/ddaf035)
Supplement: Supplementary_table_2_Sanger_amplicon_overview_ddaf035 [file supplementary_table_2_sanger_amplicon_overview_ddaf035.xlsx]

## Sheet: Sheet1
Supplementary table 2: Overview of amplicons for Sanger sequencing including reaction-specific conditions
SNV number	SNV coordinate (GRCh38 SMN1)	Polymerase	Forward PCR primer sequence	Reverse PCR primer sequence	Sanger sequencing primer sequence	Annealing temperature (ºC)	Amplicon coordinates on GRCh38 SMN1	Amplicon coordinates on GRCh38 SMN2
SNV 3	chr5:70946012	KAPA HiFi HotStart Uracil+	AGACCTCGTCTTTGTTTAGGGG	AGCCATACTCCCCAAGGTTC	AGACCTCGTCTTTGTTTAGGGG	60	chr5:70945910-70946852	chr5:70070485-70071427
SNV 4	chr5:70946608	KAPA HiFi HotStart Uracil+	AGACCTCGTCTTTGTTTAGGGG	AGCCATACTCCCCAAGGTTC	AGCCATACTCCCCAAGGTTC	60	chr5:70945910-70946852	chr5:70070485-70071427
SNV 5	chr5:70947868	BioTaq	TATCATCTGTGTGTGCCCCC	TGTGCCCAGCCAACTTGTAT	TGTGCCCAGCCAACTTGTAT	62.5	chr5:70947355-70948276	chr5:70071930-70072851
SNV 7	chr5:70953078	BioTaq	ATGTGAGGCGTATGTGGCAA	GGTCGAATCACTTGAGGGCA	GGTCGAATCACTTGAGGGCA	62.5	chr5:70952887-70953403	chr5:70077467-70077983
SNV 9	chr5:70954619	KAPA HiFi HotStart Uracil+	ACGCCTGACCCAGAGTTAAC	GCTTGAACCCAGGAACTCGA	ACGCCTGACCCAGAGTTAAC	64.5	chr5:70954461-70955343	chr5:70079041-70079889
SNV 10	chr5:70954933	KAPA HiFi HotStart Uracil+	ACGCCTGACCCAGAGTTAAC	GCTTGAACCCAGGAACTCGA	GCTGAAGTGCAATGGTGTGAAC	64.5	chr5:70954461-70955343	chr5:70079041-70079889
SNV 12	chr5:70958612	KAPA HiFi HotStart Uracil+	ATGTTCTTCAATAGATAAGTGCTTT	CTCTCATCCACAAGAGCTCAA	CTCTCATCCACAAGAGCTCAA	56.1	chr5:70955875-70959534	chr5:70080421-70084080
SNV 13	chr5:70936283	BioTaq	TGTTGCGCAATAGATCTTCGGA	TAGAAAGAATGGGCCAGGCG	TAGAAAGAATGGGCCAGGCG	65.1	chr5:70936047-70936454	chr5:70060623-70061030
